# Supplementary material for: A new species of the genus Hypocharassus Mik (Diptera, Dolichopodidae) from Korea
Source: Biodivers Data J. 2022 Jun 8;10:e82851. doi: 10.3897/BDJ.10.e82851 (PMC9848449; doi:10.3897/BDJ.10.e82851)
Supplement: XML Treatment for Hypocharassus cavitarsus [file BDJ.10.e82851-treatment1.xml]

<!DOCTYPE tp:taxon-treatment
  PUBLIC "-//TaxonX//DTD Taxonomic Treatment Publishing DTD v0 20100105//EN" "tax-treatment-NSO.dtd">
<tp:taxon-treatment xmlns:tp="http://www.plazi.org/taxpub"><tp:treatment-meta><mixed-citation publication-type="journal"><person-group><name><surname>Kim</surname><given-names>Young-Kun</given-names></name><name><surname>Suh</surname><given-names>Sang Jae</given-names></name></person-group><article-title>A new species of the genus <italic><tp:taxon-name><tp:taxon-name-part taxon-name-part-type="genus" reg="Hypocharassus">Hypocharassus</tp:taxon-name-part></tp:taxon-name></italic> Mik (<tp:taxon-name><tp:taxon-name-part taxon-name-part-type="order">Diptera</tp:taxon-name-part></tp:taxon-name>, <tp:taxon-name><tp:taxon-name-part taxon-name-part-type="family">Dolichopodidae</tp:taxon-name-part></tp:taxon-name>) from Korea</article-title><source>Biodivers Data J</source><day>08</day><month>06</month><year>2022</year><volume>10</volume><pub-id pub-id-type="doi">10.3897/BDJ.10.e82851</pub-id></mixed-citation></tp:treatment-meta><tp:nomenclature><tp:taxon-name>
            <object-id xmlns:xlink="http://www.w3.org/1999/xlink" content-type="arpha" xlink:type="simple">6E65F3BD-006E-5968-A9DD-E929EBE55829</object-id>
            <tp:taxon-name-part taxon-name-part-type="genus">Hypocharassus</tp:taxon-name-part>
            <tp:taxon-name-part taxon-name-part-type="species">cavitarsus</tp:taxon-name-part>
            <object-id xmlns:xlink="http://www.w3.org/1999/xlink" content-type="zoobank" xlink:type="simple" object-id-type="ZooBank">9878BD39-6122-42D8-AA69-F29094F1A581</object-id>
          </tp:taxon-name><tp:taxon-status xmlns:xlink="http://www.w3.org/1999/xlink" xlink:type="simple">sp. n.</tp:taxon-status></tp:nomenclature><tp:treatment-sec sec-type="materials"><title>Materials</title><list list-type="alpha-lower" list-content="occurrences"><list-item><p><bold>Type status:</bold> <named-content xmlns:xlink="http://www.w3.org/1999/xlink" content-type="dwc:typeStatus" xlink:type="simple">Holotype</named-content>. <bold>Occurrence:</bold> recordedBy: <named-content xmlns:xlink="http://www.w3.org/1999/xlink" content-type="dwc:recordedBy" xlink:type="simple">Young-Kun Kim &amp; Sang Jae Suh</named-content>; sex: <named-content xmlns:xlink="http://www.w3.org/1999/xlink" content-type="dwc:sex" xlink:type="simple">male</named-content>; lifeStage: <named-content xmlns:xlink="http://www.w3.org/1999/xlink" content-type="dwc:lifeStage" xlink:type="simple">adult</named-content>; <bold>Taxon:</bold> scientificName: <named-content xmlns:xlink="http://www.w3.org/1999/xlink" content-type="dwc:scientificName" xlink:type="simple"><italic><tp:taxon-name><tp:taxon-name-part taxon-name-part-type="genus" reg="Hypocharassus">Hypocharassus</tp:taxon-name-part><tp:taxon-name-part taxon-name-part-type="species" reg="cavitarsus">cavitarsus</tp:taxon-name-part></tp:taxon-name></italic></named-content>; family: <named-content xmlns:xlink="http://www.w3.org/1999/xlink" content-type="dwc:family" xlink:type="simple"><tp:taxon-name><tp:taxon-name-part taxon-name-part-type="family">Dolichopodidae</tp:taxon-name-part></tp:taxon-name></named-content>; <bold>Location:</bold> country: <named-content xmlns:xlink="http://www.w3.org/1999/xlink" content-type="dwc:country" xlink:type="simple">Korea</named-content>; countryCode: <named-content xmlns:xlink="http://www.w3.org/1999/xlink" content-type="dwc:countryCode" xlink:type="simple">KR</named-content>; stateProvince: <named-content xmlns:xlink="http://www.w3.org/1999/xlink" content-type="dwc:stateProvince" xlink:type="simple">Jeollanam-do</named-content>; county: <named-content xmlns:xlink="http://www.w3.org/1999/xlink" content-type="dwc:county" xlink:type="simple">Sinan-gun</named-content>; municipality: <named-content xmlns:xlink="http://www.w3.org/1999/xlink" content-type="dwc:municipality" xlink:type="simple">Imja-myeon</named-content>; locality: <named-content xmlns:xlink="http://www.w3.org/1999/xlink" content-type="dwc:locality" xlink:type="simple">Samdu-ri</named-content>; verbatimLatitude: <named-content xmlns:xlink="http://www.w3.org/1999/xlink" content-type="dwc:verbatimLatitude" xlink:type="simple">35°03'46.7"N</named-content>; verbatimLongitude: <named-content xmlns:xlink="http://www.w3.org/1999/xlink" content-type="dwc:verbatimLongitude" xlink:type="simple">126°03'31.2"E</named-content>; <bold>Event:</bold> year: <named-content xmlns:xlink="http://www.w3.org/1999/xlink" content-type="dwc:year" xlink:type="simple">2021</named-content>; month: <named-content xmlns:xlink="http://www.w3.org/1999/xlink" content-type="dwc:month" xlink:type="simple">6</named-content>; day: <named-content xmlns:xlink="http://www.w3.org/1999/xlink" content-type="dwc:day" xlink:type="simple">19</named-content></p></list-item><list-item><p><bold>Type status:</bold> <named-content xmlns:xlink="http://www.w3.org/1999/xlink" content-type="dwc:typeStatus" xlink:type="simple">Paratype</named-content>. <bold>Occurrence:</bold> recordedBy: <named-content xmlns:xlink="http://www.w3.org/1999/xlink" content-type="dwc:recordedBy" xlink:type="simple">Young-Kun Kim &amp; Sang Jae Suh</named-content>; sex: <named-content xmlns:xlink="http://www.w3.org/1999/xlink" content-type="dwc:sex" xlink:type="simple">4 females</named-content>; lifeStage: <named-content xmlns:xlink="http://www.w3.org/1999/xlink" content-type="dwc:lifeStage" xlink:type="simple">adult</named-content>; <bold>Taxon:</bold> scientificName: <named-content xmlns:xlink="http://www.w3.org/1999/xlink" content-type="dwc:scientificName" xlink:type="simple"><italic><tp:taxon-name><tp:taxon-name-part taxon-name-part-type="genus" reg="Hypocharassus">Hypocharassus</tp:taxon-name-part><tp:taxon-name-part taxon-name-part-type="species" reg="cavitarsus">cavitarsus</tp:taxon-name-part></tp:taxon-name></italic></named-content>; family: <named-content xmlns:xlink="http://www.w3.org/1999/xlink" content-type="dwc:family" xlink:type="simple"><tp:taxon-name><tp:taxon-name-part taxon-name-part-type="family">Dolichopodidae</tp:taxon-name-part></tp:taxon-name></named-content>; <bold>Location:</bold> country: <named-content xmlns:xlink="http://www.w3.org/1999/xlink" content-type="dwc:country" xlink:type="simple">Korea</named-content>; countryCode: <named-content xmlns:xlink="http://www.w3.org/1999/xlink" content-type="dwc:countryCode" xlink:type="simple">KR</named-content>; stateProvince: <named-content xmlns:xlink="http://www.w3.org/1999/xlink" content-type="dwc:stateProvince" xlink:type="simple">Jeollanam-do</named-content>; county: <named-content xmlns:xlink="http://www.w3.org/1999/xlink" content-type="dwc:county" xlink:type="simple">Sinan-gun</named-content>; municipality: <named-content xmlns:xlink="http://www.w3.org/1999/xlink" content-type="dwc:municipality" xlink:type="simple">Imja-myeon</named-content>; locality: <named-content xmlns:xlink="http://www.w3.org/1999/xlink" content-type="dwc:locality" xlink:type="simple">Samdu-ri</named-content>; verbatimLatitude: <named-content xmlns:xlink="http://www.w3.org/1999/xlink" content-type="dwc:verbatimLatitude" xlink:type="simple">35°03'46.7"N</named-content>; verbatimLongitude: <named-content xmlns:xlink="http://www.w3.org/1999/xlink" content-type="dwc:verbatimLongitude" xlink:type="simple">126°03'31.2"E</named-content>; <bold>Event:</bold> year: <named-content xmlns:xlink="http://www.w3.org/1999/xlink" content-type="dwc:year" xlink:type="simple">2021</named-content>; month: <named-content xmlns:xlink="http://www.w3.org/1999/xlink" content-type="dwc:month" xlink:type="simple">6</named-content>; day: <named-content xmlns:xlink="http://www.w3.org/1999/xlink" content-type="dwc:day" xlink:type="simple">19</named-content></p></list-item><list-item><p><bold>Type status:</bold> <named-content xmlns:xlink="http://www.w3.org/1999/xlink" content-type="dwc:typeStatus" xlink:type="simple">Paratype</named-content>. <bold>Occurrence:</bold> recordedBy: <named-content xmlns:xlink="http://www.w3.org/1999/xlink" content-type="dwc:recordedBy" xlink:type="simple">Young-Kun Kim &amp; Sang Jae Suh</named-content>; sex: <named-content xmlns:xlink="http://www.w3.org/1999/xlink" content-type="dwc:sex" xlink:type="simple">11 males,7 females</named-content>; lifeStage: <named-content xmlns:xlink="http://www.w3.org/1999/xlink" content-type="dwc:lifeStage" xlink:type="simple">adult</named-content>; <bold>Taxon:</bold> scientificName: <named-content xmlns:xlink="http://www.w3.org/1999/xlink" content-type="dwc:scientificName" xlink:type="simple"><italic><tp:taxon-name><tp:taxon-name-part taxon-name-part-type="genus" reg="Hypocharassus">Hypocharassus</tp:taxon-name-part><tp:taxon-name-part taxon-name-part-type="species" reg="cavitarsus">cavitarsus</tp:taxon-name-part></tp:taxon-name></italic></named-content>; family: <named-content xmlns:xlink="http://www.w3.org/1999/xlink" content-type="dwc:family" xlink:type="simple"><tp:taxon-name><tp:taxon-name-part taxon-name-part-type="family">Dolichopodidae</tp:taxon-name-part></tp:taxon-name></named-content>; <bold>Location:</bold> country: <named-content xmlns:xlink="http://www.w3.org/1999/xlink" content-type="dwc:country" xlink:type="simple">Korea</named-content>; countryCode: <named-content xmlns:xlink="http://www.w3.org/1999/xlink" content-type="dwc:countryCode" xlink:type="simple">KR</named-content>; stateProvince: <named-content xmlns:xlink="http://www.w3.org/1999/xlink" content-type="dwc:stateProvince" xlink:type="simple">Chungcheongnam-do</named-content>; county: <named-content xmlns:xlink="http://www.w3.org/1999/xlink" content-type="dwc:county" xlink:type="simple">Taean-gun</named-content>; municipality: <named-content xmlns:xlink="http://www.w3.org/1999/xlink" content-type="dwc:municipality" xlink:type="simple">Taean-eup</named-content>; locality: <named-content xmlns:xlink="http://www.w3.org/1999/xlink" content-type="dwc:locality" xlink:type="simple">Donae-ri</named-content>; verbatimLatitude: <named-content xmlns:xlink="http://www.w3.org/1999/xlink" content-type="dwc:verbatimLatitude" xlink:type="simple">36°49'03.4"N</named-content>; verbatimLongitude: <named-content xmlns:xlink="http://www.w3.org/1999/xlink" content-type="dwc:verbatimLongitude" xlink:type="simple">126°19'17.9"E</named-content>; <bold>Event:</bold> year: <named-content xmlns:xlink="http://www.w3.org/1999/xlink" content-type="dwc:year" xlink:type="simple">2021</named-content>; month: <named-content xmlns:xlink="http://www.w3.org/1999/xlink" content-type="dwc:month" xlink:type="simple">7</named-content>; day: <named-content xmlns:xlink="http://www.w3.org/1999/xlink" content-type="dwc:day" xlink:type="simple">14</named-content></p></list-item></list></tp:treatment-sec><tp:treatment-sec sec-type="Description"><title>Description</title><p><italic><bold>Male</bold></italic> (Fig. <xref ref-type="fig" rid="F7657891">1</xref>A)</p><p><bold>Head</bold> inverted triangle-shape at anterior view and metallic bluish green with thick whitish pruinosity; vertex slightly concave; ocellar triangle convex; 3 ocellus present; ocellar seta almost straight and divergent and as long as distance between median ocellus and lateral ocellus; postoceller almost straight and approximately 0.5 times shorter than ocellar seta; vertical seta proclinate and approximately 0.5 times shorter than ocellar seta (rarely absent in some specimens); postvertical seta proclinate and convergent and approximately 1–2 times longer than ocellar seta; frons broadened upwards; width between frons and face as long as compound eye at anterior view; face slightly broadened downwards; clypeus subparallel downwards and apically round; compound eye with tiny pale setulae between facets; upper postocular setae black in a single row; lower postocular setae pale and combined with occipital setae; upper occiput flat; lower occiput with thick pale setae; antenna black; scape bare; pedicel setose at apical margin; postpedicel check mark shape and ventral projection 2/5 times shorter than dorsal projection; arista-like stylus thick and two segmented and apical segment minutely longer than basal segment and placed apically; palpus basally grey and apically yellow with pale setulae; proboscis large and black with pale setulae (Fig. <xref ref-type="fig" rid="F7657891">1</xref>C).</p><p><bold>Thorax</bold> metallic bluish green with thick whitish pruinosity and mainly black setae; mesonotum with violet vittae between acrostichal and dorsocental setae starting from anterior scutum and then fading before reaching the scutellum; 3–16 tiny acrostichal setae irregularly biseriate; 14–18 dorsocentral setae tiny, except the long last one; postpronotal lobe with 1 (rarely 2) seta and some pale setulae; 3–5 tiny intra-alar setae, 1 (rarely 2) presutural supra-alar, 3 postsutural supra-alar, 1 (rarely 2) notopleural, 1 postalar setae present; posterial scutum round; scutellum approximately 0.5 times shorter than width and apically round; 2–3 (rarely 4) scutellar setae present and as long as length of scutellum and laterals slightly smaller than median seta; proepisternum with pale setulae; anepisternum, katepisternum, anepimeron, katepimeron, meron and laterotergite bare.</p><p><bold>Legs</bold> mainly metallic bluish green with thick whitish pruinosity; all coxae and trochanter with pale setulae; fore femur and mid femur with pale setulae and 1 apical posteroventral seta, except black dorsal setulae at apical half; hind femur with black dorsal and pale ventral setulae and 1 apical anterodorsal and 1 posteroventral seta; all tibiae with 1–3 anterodorsals and 1–3 posterodorsal setae and apical ring of setae; all tarsi with 2 long ventral setae at apex of tarsomeres 1–4, respectively; tarsomere 1 grey and almost same or slightly shorter than total length of tarsomeres 2–5; tarsomeres 2­–5 basally yellow and apically grey; fore tarsomere 4 with anterior projection and 2 setae at apex; fore tarsomere 5 anteriorly crooked and gradually widened towards apex and with anterior projection at base; mid tarsomeres 4 and 5 gradually broadened towards apex; mid tarsomeres 5 cone-shaped; hind tarsomeres 4 and 5 slightly broadened towards apex, but less broad than mid tarsomeres 4 and 5; all claws long, approximately twice longer than pulvillus; basal half of fore anterior claw broad, almost equal to width of pulvillus; all empodium pale, narrow feather shaped and curved upwards; pulvillus greyish brown (Fig. <xref ref-type="fig" rid="F7657891">1</xref>F-H); length of tibia and tarsus of fore leg (mm), 1.59 : 0.65 : 0.16 : 0.13 : 0.8 : 0.31; mid leg, 1.81 : 1.15 : 0.29 : 0.27 : 0.19 : 0.34; hind leg, 2.31 : 1.34 : 0.36 : 0.32 : 0.26 : 0.36.</p><p><bold>Wing</bold> simple and hyaline with dark brown veins; C ending at M<sub>1</sub>; Sc combined at half of R<sub>1</sub>; R<sub>2+3</sub> and R<sub>4+5</sub> slightly diverging towards wing tip; R<sub>4+5</sub> and M<sub>1</sub> divergent before dm-m, then slightly convergent towards wing tip; r-m crossed at branching point of R<sub>2+3</sub> and R<sub>4+5</sub>; M<sub>4</sub> fold-like at wing tip; dm-m straight; CuA+CuP fold-like and ending before reaching wing tip; alula absent (Fig. <xref ref-type="fig" rid="F7657891">1</xref>D); calypter pale yellow with pale setulae; halter pale yellow with brown base.</p><p><bold>Abdomen</bold> metallic bluish green with whitish pruinosity; tergum with black setulae, except lateral pale setulae; sternum with pale setulae; sternite 1 membranous, except lateral small sclerotised apex; sternite 4 with small spikes at posterior median apex; sternite 5 medially concave and membranous (Fig. <xref ref-type="fig" rid="F7657891">1</xref>E); epandrium dorsally broad, slightly broader than height; hypandrium fused to epandrium; epandrial lobe bacilli form, approximately 2.5 times as long as width; inner surstylus dorsally crooked bacilli form; outer surstylus dorsally broad with inner projection; phallus narrow and slightly crooked to venter at apex; cerci fused together and forming a trident shape (Fig. <xref ref-type="fig" rid="F7657895">2</xref>).</p><p>Length: body without antenna 5.1–5.3 mm, antenna 0.9–1.0 mm and wing 4.7–5.5 mm.</p><p><italic><bold>Female</bold></italic> (Fig. <xref ref-type="fig" rid="F7657891">1</xref>B)</p><p>Almost identical to male, except for the following characteristics: all tarsomeres 4 and 5 only minutely broadened towards apex, fore and mid tarsus without any specific modification like male; sternite 4 without small spikes at posterior median apex; sternite 5 not medially concave and membranous.</p><p>Length: body without antenna 5.6–6.1 mm, antenna 0.9–1.0 mm and wing 6.2–6.5 mm.</p></tp:treatment-sec><tp:treatment-sec sec-type="Etymology"><title>Etymology</title><p>The species name is derived from a Latin word that translates to concave (cavus) tarsomere 5 of fore tarsus.</p></tp:treatment-sec><tp:treatment-sec sec-type="Distribution"><title>Distribution</title><p>Korea (Chungcheongnam-do, Jeollanam-do).</p></tp:treatment-sec><tp:treatment-sec><!--Section generated to contain objects referenced in tp:taxon-treatment.--><fig id="F7657891" position="float" orientation="portrait"><object-id xmlns:xlink="http://www.w3.org/1999/xlink" content-type="arpha" xlink:type="simple">D9D0FB88-6739-5981-81A5-D1E1364187D2</object-id><object-id xmlns:xlink="http://www.w3.org/1999/xlink" content-type="doi" xlink:type="simple">10.3897/BDJ.10.e82851.figure1</object-id><label>Figure 1.</label><caption><p><italic><tp:taxon-name><tp:taxon-name-part taxon-name-part-type="genus" reg="Hypocharassus">Hypocharassus</tp:taxon-name-part><tp:taxon-name-part taxon-name-part-type="species" reg="cavitarsus">cavitarsus</tp:taxon-name-part></tp:taxon-name></italic> sp. n. <bold>A</bold> male, lateral view; <bold>B</bold> female, lateral view; <bold>C</bold> male antenna, lateral view; <bold>D</bold> male wing, lateral view; <bold>E</bold> male fourth and fifth sternite, ventral view; <bold>F</bold> male fore tarsus, dorsal view; <bold>G</bold> male mid tarsus, dorsal view; <bold>H</bold> male hind tarsus, dorsal view. Scale bars: A-B and D = 1 mm; C, E-H = 0.5 mm.</p></caption><graphic xmlns:xlink="http://www.w3.org/1999/xlink" xlink:href="bdj-10-e82851-g001.jpg" position="float" id="oo_636456.jpg" orientation="portrait" xlink:type="simple"><uri content-type="original_file" xlink:type="simple">https://binary.pensoft.net/fig/636456</uri></graphic></fig><fig id="F7657895" position="float" orientation="portrait"><object-id xmlns:xlink="http://www.w3.org/1999/xlink" content-type="arpha" xlink:type="simple">B00DB68E-0DE6-5EDF-A95D-A9EB59211E2D</object-id><object-id xmlns:xlink="http://www.w3.org/1999/xlink" content-type="doi" xlink:type="simple">10.3897/BDJ.10.e82851.figure2</object-id><label>Figure 2.</label><caption><p><italic><tp:taxon-name><tp:taxon-name-part taxon-name-part-type="genus" reg="Hypocharassus">Hypocharassus</tp:taxon-name-part><tp:taxon-name-part taxon-name-part-type="species" reg="cavitarsus">cavitarsus</tp:taxon-name-part></tp:taxon-name></italic> sp. n. male. <bold>A</bold> genitalia, lateral view; <bold>B</bold> ditto, ventral view; <bold>C</bold> ditto, dorsal view. Scale bars: A-C = 0.1 mm. Abbreviations: cer = cercus; epd = epandrium; hyp = hypandrium; i sur = inner surstylus; o sur = outer surstylus; phal =phallus.</p></caption><graphic xmlns:xlink="http://www.w3.org/1999/xlink" xlink:href="bdj-10-e82851-g002.jpg" position="float" id="oo_636457.jpg" orientation="portrait" xlink:type="simple"><uri content-type="original_file" xlink:type="simple">https://binary.pensoft.net/fig/636457</uri></graphic></fig></tp:treatment-sec></tp:taxon-treatment>
